# Supplementary material for: Low-voltage electrohydraulic actuators for untethered robotics
Source: Sci Adv. 2024 Jan 5;10(1):eadi9319. doi: 10.1126/sciadv.adi9319 (PMC10775996; doi:10.1126/sciadv.adi9319)
Supplement: Supplementary file 2 — Movies S1 to S6 [file sciadv.adi9319_movies_s1_to_s6.zip]

Archive with 6 entries (6 files):
- adi9319_movie_s1.mp4
- adi9319_movie_s2.mp4
- adi9319_movie_s3.mp4
- adi9319_movie_s4.mp4
- adi9319_movie_s5.mp4
- adi9319_movie_s6.mp4
